# Supplementary material for: Dissecting the genetic basis of response to salmonid alphavirus in Atlantic salmon
Source: BMC Genomics. 2025 Jul 11;26:657. doi: 10.1186/s12864-025-11735-2 (PMC12247413; doi:10.1186/s12864-025-11735-2)
Supplement: Supplementary file 1 — Supplementary Material 1 [file 12864_2025_11735_MOESM1_ESM.xlsx]

## Sheet: Supplementary Table S1
Group	Heritablity (PD resistance)	SE (PD resistance)	Heritablity (PD survivability)	SE (PD survivability)	genetic correlation (rG)
2018 year-class	0.267103	0.029796	0.236392	0.028399	0.997329
2019 year-class	0.282019	0.0297	0.284561	0.029722	0.996594
2020 year-class	NC*	NC*	NC*	NC*	NC*
IP infection group	0.359146	0.026671	0.375934	0.026807	0.995781
CH infection group	0.254686	0.028343	0.220831	0.026859	0.992346
Cummulative	0.281723	0.076095	0.2599	0.074656	0.992793
NC*: the GCTA bivariate model did not converge

## Sheet: Supplementary Table S2
Chromosome	Haplotype combination	Frequency in SAV3 challenge population	proportion
Ssa03	CAGGCATATCA	1	8.88e-05
Ssa03	CAGGTATATCA	6233	0.554
Ssa03	CAGGTATGTCA	1	8.88e-05
Ssa03	TGAACATATCA	21	0.00187
Ssa03	TGAACGAGAAT	4983	0.443
Ssa03	TGAACGAGTAT	2	0.000178
Ssa03	TGAACGAGTCA	15	0.00133
Ssa07	AATGGGCCAAGAGGTA	1	8.58e-05
Ssa07	AGCAAATGAGCCATCG	2	0.000172
Ssa07	AGCAAATGCGCCAGTA	2	0.000172
Ssa07	AGCAAATGCGCCATCA	2	0.000172
Ssa07	AGCAAATGCGCCATCG	7936	0.681
Ssa07	CATGGGCCAAGAGGTA	3243	0.278
Ssa07	CATGGGCCAAGAGGTG	2	0.000172
Ssa07	CATGGGCCAAGAGTTA	67	0.00575
Ssa07	CATGGGCCCAGAGGTG	1	8.58e-05

## Sheet: Supplementary Table S3
Gene	exon1	exon2	ORF_exon1	orf_exon1_start	orf_exon1_end	orf_exon1_length(nn/aa)	orf_exon2_start	orf_exon2_end	orf_exon2_length(nucleotides /amino acids)	Predicted domain	domain length (amino acids)
gig1-like copy 1	3:95,085,067-95,085,203	3:95,089,459-95,092,769	no	no	no	no	95,089,466	95,090,189	723/240	PTHR38706: SI:CH211-198C19.1-RELATED	190
gig1-like copy 2	3:95,102,303-95,102,403	3:95,106,158-95,109,347	no	no	no	no	95,106,166	95,106,835	669/222	PTHR38706: SI:CH211-198C19.1-RELATED	174
gig1-like copy 3	3:95,113,540-95,113,638	3:95,115,343-95,117,673	no	no	no	no	95,115,348	95,116,017	669/222	PTHR38706: SI:CH211-198C19.1-RELATED	178
>ORF_gig1-like_copy1_exon2
MVRTLNNMEELRASRFGRPSPRHGLKLLFWFANDYIVFDDDNQMVADYDP
KDGDFGFHHFRNRLECENNVCKKLLPDGGYPFYEVGNLHLTASDSMPKYV
RKYNTGNIDTSNMDRLIISMRPDMTVDKVYVTQHEDLRSFDPVNTYCISR
GLLMIICGHSFADMSFRNFLEQAGYSTHEPMGYIYQSSSPAQIQFPSPAP
RESRDTRMNIAVGSRVPPRAAPRVPPRAAPGFWENYCTIL
>ORF_gig1-like_copy2_exon2
MVRTLNNMEELRASRFGRPSPRHGLKLLFWFANDYIVFDDDNQMVADHDP
KEGDFGFHHFQNRRECENNVCKRLLPYDGYPFYEVGNLHLTASDSMPEYV
SEDYAGQIDNSNMDRLIISMRPDMTVDKVYVTQHEDLRSFDPVNTYRISR
GLLMSICGHPSADMSLSNFLEQAGCPTHEPNLITHQGIAPRESRDTKIDI
EGGSRVPPRAAPGFWESYCTIL
>ORF_gig1-like_copy3_exon2
MVRTLNNMEELRASRFGRPSPRHGLKLLFWFANDYIGFDDDNQMFADHDP
KEGDFGFHRFLNRRECENNVCKRLLPDGGCPFYEVGNLHLTASDSMPKYV
RKYNTGNIDTSNMDRLIISMRPDMTVDKVYVTQHEDLRSFDPVNTYRISR
GLLMIICGHSSADMSLSNFLEQAGCPTHEENVMMYQGIAARESRDTKIDI
EGGSRVPPRAAPGFWESYCTIL

## Sheet: Supplementary Table S4
	*Ssa03 QTL top-SNP		*halpotype block SNP in near perfect LD with top-SNP			top-SNP reference allele haplotypes (long reads)								topSNP alternative allele haplotypes (long reads)
Chromosome	Position	Reference allele	Alternative allele	Putative funcional impact	sequencing method	AG10_chr03_hap1hap0	AG10_chr03_hap2hap0	Simon_chr03_hap1hap0	AG181_chr03_hap2hap0	AG7_chr03_hap2hap0	AG544_chr03_hap2hap0	AG5_chr03_hap1hap0	AG695_chr03_hap1hap0	AG695_chr03_hap2hap0	AG7_chr03_hap1hap0	AG5_chr03_hap2hap0	AG544_chr03_hap1hap0	Simon_chr03_hap2hap0	AG181_chr03_hap1hap0	..
ssa03	95076092	C	T		short and long reads	0	0	0	0	0	0	0	0	1	1	1	1	1	1
ssa03	95076103	G	A		short and long reads	1	1	1	1	1	1	1	1	0	0	0	0	0	0
ssa03	95076883	T	A		long reads	0	0	0	0	0	0	0	0	1	1	1	1	1	1
ssa03	95078879	T	G		long reads	0	0	0	0	0	0	0	0	1	1	1	1	1	1
ssa03	95079541	A	T		long reads	1	1	1	1	1	1	1	1	0	0	0	0	0	0
ssa03	95079903	AT	A,ATTTCCCCATGATGCTGGTGTGATATAACAGCAGAGTCTGGACTACCGTAAT,ATTATCCCCATGATGCTGGTGTGATATAACAGCAGAGTCTGGACTACCGTTA,ATTTTCCCCATGATGCTGGTGTGATATAACAGCAGAGTCTGGACTACCGTAAT,ATTTTCCCCATGATGCTGGTGTGATATAACAGCAGAGTCTGGACTACCGTTA		long reads	3	5	4	5	4	2	5	0	0	1	0	0	0	0
ssa03	95084007	A	G		long reads	0	0	0	0	0	0	0	0	1	1	1	1	1	1
ssa03	95085062	ACACACACACACACACACACACACA	A,ACACACACACACACACACACACACACACACACACA,ACACACACACACACACACACACACACACACACACACACACA,ACACACACACACACACACACACACACACACACACACACACACACA,ACACACACACACACACACACACACACACACACACACACACACACACACA,ACACACACACACACACACACACACACACACACACACACACACACACACACA,ACACACACACACACACACACACACACACACACACACACACACACACACACACA,ACACACACACACACACACACACACACACACACACACACACACACACACACACACACA	h3k27ac,atac,gene,exon	long reads	4	6	7	5	8	3	6	5	1	2	1	1	0	1
ssa03	95086730	G	A	gene,transcript	short and long reads	0	0	0	0	0	0	0	0	1	1	1	1	1	1
ssa03	95087262	A	G	gene,transcript	long reads	1	1	1	1	1	1	1	1	0	0	0	0	0	0
ssa03	95087330	G	A	gene,transcript	long reads	0	1	1	1	1	1	1	1	0	0	0	0	0	0
ssa03	95087366	AG	A	gene,transcript	long reads	0	0	0	0	0	0	0	0	1	1	1	1	1	1
ssa03	95087400	G	A	gene,transcript	long reads	1	1	1	1	1	1	1	1	0	0	0	0	0	0
ssa03	95087434	GG	AA,AG	gene,transcript	long reads	0	0	0	0	0	1	0	0	2	2	2	2	2	2
ssa03	95087574	A	G	gene,transcript	long reads	0	0	0	0	0	1	0	0	1	1	1	1	1	1
ssa03	95087644	G	A	gene,transcript	long reads	1	1	1	1	1	1	1	1	0	0	0	0	0	0
ssa03	95087648	T	A	gene,transcript	long reads	1	1	1	1	1	1	1	1	0	0	0	0	0	0
ssa03	95087678	AG	GG,AA	gene,transcript	long reads	1	2	2	2	2	0	2	2	0	0	0	0	0	0
ssa03	95087682	G	GAGTTAACCCTCCACATCTATCAAGACAACTAAAGAGTTAACCCTCCACATCTATCAAGACAACTGGAGG,GTGTTAACCATCCACATCTATCAAGACAACTAGAGGAGTTAACCCTCCACATCTATCAAGACAACTAAAG,GTGTTAACCATCCACATCTATCAAGACAACTAGAGGAGTTAACCCCTCCACATCTATCAAGACAACTAAAG	gene,transcript	long reads	0	3	2	2	2	1	2	2	0	0	0	0	0	0
ssa03	95087713	GG	AA	gene,transcript	long reads	1	1	1	1	1	1	1	1	0	0	0	0	0	0
ssa03	95087783	A	G	gene,transcript	long reads	1	1	1	1	1	1	1	1	0	0	0	0	0	0
ssa03	95087887	A	G	gene,transcript	long reads	0	0	0	0	0	0	0	0	1	1	1	1	1	1
ssa03	95087922	AG	AA,GG	gene,transcript	long reads	1	2	2	2	2	1	2	2	0	0	0	0	0	0
ssa03	95087997	A	T	gene,transcript	long reads	0	1	1	1	1	0	1	1	0	0	0	0	0	0
ssa03	95088027	AG	GG,AA	gene,transcript	long reads	2	0	0	0	0	2	0	0	1	1	1	1	1	1
ssa03	95088065	GGA	GA,GAGTTAACCCTCCACATCTATCAAGACAACTGGAGGAGTTAACCCTCCACATCTATCAAGACAACTAAAGAGTTAACCCTCCACATCTATCAAGACAACTAGAGGAGTTAACCCTCCACATCTATCAAGACAACTAGAGGTGTTAACCCTCCACATCTATCAAGACAACTAAAGAGTTAACCATCCACATCTATCAAGACAACTAGAGGAGTTAACCCTCCACATCTATCAAGACAACTAAAGGAGTTAACCCTCCACATCTATCAAGACAACTAGAGGAGTTAACACTCCACATCTATCAAGACAACTAGAGGAGTTAACCCTCCACATCTATCAAGACAACTAAAGGAGTTAACCCTCCACATCTATCAAGACAACTAAAGAGTTAACCCTCCA…	gene,transcript	long reads	1	3	2	3	2	1	3	2	0	0	0	0	0	0
ssa03	95088272	A	AA,AGAGGAGTTAACCCTCCACATCTATCAAGACAACTAGAGGAGTTAACCCTCCACATCTATCAAGACAACTAGAGGAGTTAACCCTCCACATCTATCAAGACAACTGG,AAAGGAGTTAACCCTCCACATCTATCAAGACAACTAGAGGAGTTAACCCTCCACATCTATCAAGACAACTAAAGGAGTTAACCCTCCACATCTATCAAGACAACTAG,AAAGGAGTTAACCCTCCACATCTATCAAGACAACTAAAGGAGTTAACCCTCCACATCTATCAAGACAACTAGAGGTGTTAACCCTCCACATCTATCAAGACAACTAA	gene,transcript	long reads	1	4	3	4	3	1	4	3	2	0	2	2	0	2
ssa03	95088341	GG	AA,AG	gene,transcript	long reads	1	2	2	2	2	1	2	2	0	0	0	0	0	0
ssa03	95088345	C	G	gene,transcript	long reads	1	1	1	1	1	1	1	1	0	0	0	0	0	0
ssa03	95088346	A	AGTTAACCCTCCACATCTATCAAGACAACTAAAGGAGTTAACCATCCACATCTATCAAGACAACTGGAGCACTGGGCCAGACACTCTTAAATAACACCTGGGCCAGACACTCTTAAATATCACCTGGGCCAGACACTCTTAAATATCAC,AGTTAACCCTCCACATCTATCAAGACAACTAGAGGAGTTAACCATCCACATCTATCAAGACAACTGGAGCACTGGGCCAGACACTCTTAAATAACACCTGGGCCAGACACTCTTAAATATCACCTGGGCCAGACACTCTTAAATATCAC,AGTTAACCCTCCACATCTATCAAGACAACTAGAGGAGTTAACCCTCCACATCTATCAAGACAACTGGAGCACTGGGCCAGACACTCTTAAATAACACCT…	gene,transcript	long reads	2	3	1	3	1	2	3	1	0	0	0	0	0	0
ssa03	95089379	TCTCT	T,TCT,TCTCTCTCT,TCTCTCTCTCT,TCTCTCTCTCTCTCT	gene,transcript	long reads	2	4	0	4	5	2	3	0	0	0	0	0	1	0
ssa03	95089588	C	T	gene,transcript,exon	short and long reads	0	0	0	0	0	0	0	0	1	1	1	1	1	1
ssa03	95094400	G	T		long reads	0	1	1	1	1	0	1	1	0	0	0	0	0	0
ssa03	95097283	A	T		long reads	1	1	1	1	1	1	1	1	0	0	0	0	0	0
ssa03	95098120	ACCC	A,AC,ACCCCC,ACCCCCC,ACCCCCCC,ACCCCCCCC,ACCCCCCCCC		long reads	3	5	1	5	7	5	3	7	5	4	0	6	2	6
ssa03	95098232	T	TTAAATG		long reads	1	1	1	1	1	1	1	1	0	0	0	0	0	0
ssa03	95099385	G	A		short and long reads	0	0	0	0	0	0	0	0	1	1	1	1	1	1
ssa03	95100508	C	T		short and long reads	1	1	1	1	1	1	1	1	0	0	0	0	0	0
ssa03	95102182	CGCACACACACACACACACACACACACAC	CACACACACACACACACACACACACACAC,CG,CGCACACAC,CGACACACAC		long reads	0	0	1	0	0	2	0	0	4	3	3	3	3	3
ssa03	95102912	G	A	gene,transcript	short and long reads	1	1	1	1	1	1	1	1	0	0	0	0	0	0
ssa03	95105293	G	GGGCCAGACACTTAAATATCACCTGGGCCAGACTCTCTTAAATATCACCTGGGCCAGCCACTCTTAAATATCACCTGGGCCAGCCACTCTTAAATATCACCTGGGCCAGACACTCTTAAATATCACCTGGGCCAGACACTCTTAAATATCACCTGGGCCAGACACTCTTAAATATCACCTGGGCCAGACACACTTAAATATCCCCTGGGCCAGACACTCTTAAATATCACCTGGGCCAAACTCTCTTAAATATCACCTGGGCCAGACACTCTTAAATATCACCTGGGCCAGCCACTCTTAAATATCACCTGGGCCAGACACTCTTAAATATCACCTGGGCCAGACTCTCTTAAATATCACCTGGGCCAGACTCTCTTAAATATCACCTGGGCCAGACAC…	gene,transcript	long reads	0	0	0	0	0	0	0	0	1	2	1	1	1	1
ssa03	95105460	C	T	gene,transcript	short and long reads	0	0	0	0	0	0	0	0	1	1	1	1	1	1
ssa03	95105840	TCTCTCT	T,TCT,TCTCT,TCTCTCTCT,TCTCTCTCTCT,TCTCTCTCTCTCT	gene,transcript	long reads	6	5	0	4	4	4	4	4	2	2	2	2	1	3
ssa03	95106010	CCTCT	C	gene,transcript	short and long reads	0	0	0	0	0	0	0	0	1	1	1	1	1	1
ssa03	95106062	TCT	T,TC	gene,transcript	long reads	0	2	0	0	0	0	2	0	1	1	1	1	1	1
ssa03	95106530	AG	TG,AA	gene, transcript,exon	short and long reads	2	2	2	2	2	2	2	2	1	1	1	1	1	1
ssa03	95108499	G	A	gene, transcript,exon	short and long reads	1	1	1	1	1	1	1	1	0	0	0	0	0	0
ssa03	95110677	ACACATTCCCCTTAACAACAGGTGTTTTACTGAGAACA	A,ACACATTCCCTTAACAACAGGTGTTTTACTGAGAACA		long reads	0	0	2	0	0	0	0	0	0	1	1	1	1	1
ssa03	95111729	G	T		short and long reads	1	1	1	1	1	1	1	1	0	0	0	0	0	0
ssa03	95113165	G	GT	H3k27ac	short and long reads	0	0	0	0	0	0	0	0	1	1	1	1	1	1
ssa03	95113527	ACA	A	H3k27ac,atac,exon	long reads	0	0	0	0	0	0	0	0	0	1	1	1	1	1
ssa03	95113771	A	T	H3k27ac,atac	short and long reads	1	1	1	1	1	1	1	1	0	0	0	0	0	0
ssa03	95113793	A	C	H3k27ac,atac	short and long reads	0	0	0	0	0	0	0	0	1	1	1	1	1	1
ssa03	95113977	G	T	H3k27ac	short and long reads	1	1	1	1	1	1	1	1	0	0	0	0	0	0
ssa03	95114789	G	A		short and long reads	0	0	0	0	0	0	0	0	1	1	1	1	1	1
ssa03	95115034	TT	TC,TCT		long reads	1	2	0	0	0	0	0	0	1	1	1	1	1	1
ssa03	95115041	A	C		long reads	0	0	0	0	0	0	0	0	1	1	1	1	1	1
ssa03	95115044	TA	TC,CA		long reads	2	2	2	2	2	2	2	2	1	1	1	1	1	1
ssa03	95115048	T	C		long reads	1	1	1	1	1	1	1	1	0	0	0	0	0	0
ssa03	95115055	C	CTCTCTCTC,CTCTCTCTCTC		long reads	0	0	0	0	0	0	0	0	1	2	0	2	2	2
ssa03	95115060	T	TCTCT,TCTCTC		long reads	0	0	0	0	0	0	0	0	0	1	0	0	0	2
ssa03	95115145	CCTCT	C		long reads	1	1	1	1	1	1	1	1	0	0	0	0	0	0
ssa03	95115272	C	CTC,CTCTC		long reads	2	1	0	0	0	0	0	0	2	2	2	2	1	2
ssa03	95115286	CTCTT	C,CTTTC,CTCTC,CTCTTCTC		long reads	2	0	1	0	0	0	0	0	0	3	3	0	0	4
ssa03	95115309	TC	T		long reads	0	0	0	0	0	0	0	0	0	0	1	0	1	0
ssa03	95115333	TC	T,TCT,TCTC		long reads	1	0	1	0	0	0	0	0	0	0	1	2	1	3
ssa03	95115562	A	T	gene,transcript,exon	short and long reads	1	1	1	1	1	1	1	1	0	0	0	0	0	0
ssa03	95115565	G	A	gene,transcript,exon	short and long reads	0	0	0	0	0	0	0	0	1	1	1	1	1	1
ssa03	95115580	G	A	gene,transcript,exon	short and long reads	1	1	1	1	1	1	1	1	0	0	0	0	0	0
ssa03	95117407	A	C	gene,transcript,exon	short and long reads	0	0	0	0	0	0	0	0	1	1	1	1	1	1
ssa03	95117437	C	T	gene,transcript,exon	short and long reads	1	1	1	1	1	1	1	1	0	0	0	0	0	0
ssa03	95119787	TA	TCTCAC		long reads	0	0	0	0	0	0	0	0	1	1	1	1	1	1
ssa03	95120405	GGAACACACATTCCCCTTAACAACAGGTGTTTTACTGA	G,GGAACACACATTCCCTTAACAACAGGTGTTTTACTGA		long reads	0	2	0	0	0	0	0	0	1	1	1	1	1	1
ssa03	95120539	C	CAGGTGTTTTACTGAGAACACACATTCCCTTAACAACAGGTGTTTTACTGAGAACACACATTCCCTTAACAACAGGTGTTTTACTGAGAACACACATTCCCTTAACAACAGGTGTTATACTGAGAACACACATTCCCCTTAACAACAGGTGTTTTACTGAGAACACACATTCCCCTTAACAAC,CAGGTGTTTTACTGAGAACACACATTCCCCTTAACAACAGGTGTTTTACTGAGAACACACATTCCCCTTAACAACAGGTGTTTTACTGAGAACACACATTCCCCTTAACAACAGGTGTTATACTGAGAACACACATTCCCTTAACAACAGGTGTTTTACTGAGAACACACATTCCCCTTAACAAC,CAGGTGTTTTACTGAGAACACACATTCCC…		long reads	4	2	1	3	3	3	3	3	0	0	0	0	0	0
ssa03	95120880	T	A		long reads	0	0	0	0	0	0	0	0	1	1	1	1	1	1
ssa03	95120886	A	G		long reads	1	1	0	1	1	1	1	1	0	0	0	0	0	0
ssa03	95120898	A	C		long reads	1	1	1	1	1	1	1	1	0	0	0	0	0	0
ssa03	95120920	C	T		long reads	1	1	1	1	1	1	1	1	0	0	0	0	0	0
ssa03	95120934	TC	T,TA		long reads	1	0	1	0	0	0	0	0	2	2	2	2	2	2
ssa03	95120946	C	T		long reads	0	0	0	0	0	0	0	0	1	1	1	1	1	1
ssa03	95120950	T	TCTGATTGGTGACCAGTCTAGTAACTCCTTTATCACCTCTAACAGGTCTGATTGGTGACCAGTCTAGTAACCCCTTTATCA		long reads	0	0	0	0	0	0	0	0	1	1	1	1	1	1
ssa03	95120952	T	C		long reads	0	0	0	0	0	0	0	0	1	1	1	1	1	1
ssa03	95120954	T	C		long reads	0	0	0	0	0	0	0	0	1	1	1	1	1	1
ssa03	95120956	ACTGAGAACACACATTCCCCTTAACAACAGGTGTTTTACTGAGAACACACATTCCCCTTAACAACAGGTGTTTTACTGAGAACACACATTACCCTTAACAACAGGTGTTTTAATGAGAACACACATTCCCCTTAACAACAGGTGTTTTACTGAGAACACACATTCCCCTTAACAACAGGTGTTTTACTGAGAACACACATTCCCCTTAACAACAGGTGTTATACTGAGAACACACATTACCCTTAACA	A,ACTGAGAACACACATTACCCTTAACAACAGGTGTTTTACTGAGAACACACATTCCCTTAACAACAGGTGTTTTACTGAGAACACACATTCCCCTTAACAACAGGTGTTTTACTGAGAACACACATTCCCTTAACAACAGGTGTTTTACTGAGAACACACATTCCCTTAACAACAGGTGTTATACTGAGAACACACATTACCCATAACA		long reads	0	0	2	0	0	0	0	0	1	1	1	1	1	1
ssa03	95121205	T	C		long reads	0	0	0	0	0	0	0	0	1	1	1	1	1	1
ssa03	95106531	G	A	gene,transcript,exon	short reads
ssa03	95121139	T	A	gene,transcript	short reads
ssa03	95121157	C	A	gene,transcript	short reads
ssa03	95121176	A	T	gene, transcript	short reads
